# Supplementary material for: Body Dissatisfaction and Disordered Eating Behaviors: The Mediation Role of Smartphone Addiction and Depression
Source: Nutrients. 2022 Mar 17;14(6):1281. doi: 10.3390/nu14061281 (PMC8955505; doi:10.3390/nu14061281)
Supplement: Supplementary file 1 [file nutrients-14-01281-s001.zip]

Archive with 1 entries (1 files):
- nutrients-1602786-supplementary-done.pdf
